# Supplementary material for: Official Development Assistance and Private Voluntary Support for Reproductive, Maternal, Neonatal, and Child Health in Guinea-Bissau: Assessing Trends and Effectiveness
Source: Children (Basel). 2025 May 30;12(6):717. doi: 10.3390/children12060717 (PMC12191337; doi:10.3390/children12060717)
Supplement: Supplementary file 1 [file children-12-00717-s001.zip]

Archive with 1 entries (1 files):
- children-3630961-supplementary.pdf
